# Supplementary material for: The Importance of Non-Native Prey, the Zebra Mussel Dreissena polymorpha, for the Declining Greater Scaup Aythya marila: A Case Study at a Key European Staging and Wintering Site
Source: PLoS One. 2015 Dec 28;10(12):e0145496. doi: 10.1371/journal.pone.0145496 (PMC4692530; doi:10.1371/journal.pone.0145496)
Supplement: S2 Fig — Symbols denote means, whiskers—95% confidence intervals. Blue—Scaup numbers, green—Zebra Mussel biomass. (XLSX) [file pone.0145496.s002.xlsx]

## Sheet: AM vs depth
Plot:
Y1 = biomass (mean +- CI or SE) - averaged from squares within regions
Y2 = density or numbers of AM (mean +- CI or SE) - averaged from squares within regions
X = mean region depth
	region	mean DE	mean AM	se	LCI	UCI	dolny	górny
	r1	1.16667	27.8636	20.1212	3	113	24.8636	85.1364
	r2	3.5375	3.31818	1.81766	0.773	9.273	2.54518	5.95482
	r3	1.75714	6638.23	2053.51	3671	12511	2967.23	5872.77
	r4	2.1	3475.91	1717.97	1719	10705	1756.91	7229.09
	r5	2.55789	5853.82	2521.18	2872	15971	2981.82	10117.2
	r6	5.9973	1372.36	272.019	917	2007	455.364	634.636
	r7	3.225	155.046	86.619	54	511.5	101.046	356.454
	r8	1.55	153.5	45.6962	82.1	270.1	71.4	116.6
	r9	1.2	75.3636	40.0313	18.91	203.09	56.4536	127.726
	r10	3	4820.95	1317.42	2707	8058	2113.95	3237.05
	r11	3.875	1061.5	378.177	498	2090	563.5	1028.5
	r12	2.9	679.545	262.553	363.4	1707.2	316.145	1027.65
	r13	2.26667	1193.18	416.363	617	2474	576.182	1280.82
	r14	3.41667	1455.86	715.431	552	4128	903.864	2672.14
	r15	6.3375	61	11.4303	41.64	87.18	19.36	26.18
	r16	1.98889	2904.86	554.514	1975	4196	929.864	1291.14
	r17	2.075	725.909	243.752	375.5	1430.7	350.409	704.791
	r18	1.08	115.818	33.8563	61.5	199	54.3182	83.1818
	r19	1.88	93.3636	47.0874	32	251.86	61.3636	158.496
	r20	1.96429	90.5455	34.5589	41.45	191.93	49.0954	101.385
	r21	1.28333	2.5	1.06985	0.909	5.364	1.591	2.864
	r22	0.5	2.5	1.06985	0.909	5.364	1.591	2.864

## Sheet: DPA vs depth
Plot:
Y1 = biomass (mean +- CI or SE) - averaged from squares within regions
Y2 = density or numbers of AM (mean +- CI or SE) - averaged from squares within regions
X = mean region depth
	region	mean DE	mean DPA	se	LCI	UCI	dolny	górny
	r1	1.16667	0.183333	0.0487669	0.11	0.305	0.0733333	0.121667
	r2	3.5375	0.035	0.0180143	0.0112	0.0912	0.0238	0.0562
	r3	1.75714	1.73857	0.404122	0.861	2.451	0.877571	0.712429
	r4	2.1	0.845	0.168184	0.524	1.183	0.321	0.338
	r5	2.55789	1.51053	0.268707	1.044	2.109	0.466526	0.598474
	r6	5.9973	0.163514	0.0513552	0.0819	0.2916	0.0816135	0.128087
	r7	3.225	0.0783333	0.0471199	0.0208	0.2617	0.0575333	0.183367
	r8	1.55	0.205	0.138035	0.01	0.205	0.195	0
	r9	1.2	0.0375	0.0296731	0	0.105	0.0375	0.0675
	r10	3	0.95	0.280855	0.4667	1.5789	0.4833	0.6289
	r11	3.875	0.1925	0.0974357	0	0.3225	0.1925	0.13
	r12	2.9	0.376667	0.152388	363.4	1707.2	0.1117	0.695
	r13	2.26667	1.47667	0.169545	0.977	1.715	0.499667	0.238333
	r14	3.41667	0.4975	0.174808	0.2383	0.9758	0.2592	0.4783
	r15	6.3375	0.11875	0.0350788	0.0588	0.1975	0.05995	0.07875
	r16	1.98889	0.947778	0.314896	0.4644	1.7689	0.483378	0.821122
	r17	2.075	0.244167	0.104961	0.1117	0.61	0.132467	0.365833
	r18	1.08	0.122	0.0450817	0.048	0.228	0.074	0.106
	r19	1.88	0.139	0.0537602	0.064	0.303	0.075	0.164
	r20	1.96429	0.170714	0.0321799	0.1143	0.2414	0.0564143	0.0706857
	r21	1.28333	0.00166667	0.0015257	0	0.0033	0.00166667	0.00163333
	r22	0.5	0.00166667	0.00151793	0	0.0033	0.00166667	0.00163333

## Sheet: DPB vs depth
Plot:
Y1 = biomass (mean +- CI or SE) - averaged from squares within regions
Y2 = density or numbers of AM (mean +- CI or SE) - averaged from squares within regions
X = mean region depth
	region	mean DE	mean DPB	se	LCI	UCI	dolny	górny
	r1	1.16667	12.2542	3.98446	5.99	22.4	6.26417	10.1458
	r2	3.5375	1.84485	1.30767	0.316	6.214	1.52885	4.36915
	r3	1.75714	3129.43	727.553	1561	4413	1568.43	1283.57
	r4	2.1	334.568	122	153.1	669.6	181.468	335.032
	r5	2.55789	965.899	367.096	423.6	1976.1	542.299	1010.2
	r6	5.9973	92.4243	31.2871	45.12	176.26	47.3043	83.8357
	r7	3.225	9.30667	6.50866	1.55	35.659	7.75667	26.3523
	r8	1.55	46.61	32.0935	1.22	46.61	45.39	0
	r9	1.2	0.75	0.593881	0	2.1	0.75	1.35
	r10	3	1332.56	513.394	548	2679	784.56	1346.44
	r11	3.875	52.2875	26.3498	0	85.46	52.2875	33.1725
	r12	2.9	47.5433	15.5365	19.6	80.88	27.9433	33.3367
	r13	2.26667	576.408	193.082	269.4	1066.7	307.008	490.292
	r14	3.41667	321.826	167.732	118.7	968.7	203.126	646.874
	r15	6.3375	57.7512	35.5355	16.22	177.45	41.5312	119.699
	r16	1.98889	1721.57	659.192	699	3412	1022.57	1690.43
	r17	2.075	386.193	222.078	129	1293.5	257.193	907.307
	r18	1.08	137.86	51.0855	54.2	257.6	83.66	119.74
	r19	1.88	103.037	40.5858	44.1	218	58.937	114.963
	r20	1.96429	344.078	76.6396	221.1	530.7	122.978	186.622
	r21	1.28333	4.14167	3.78617	0	8.283	4.14167	4.14133
	r22	0.5	4.14167	3.78617	0	8.283	4.14167	4.14133

## Sheet: AM vs DPA
region	mean DE	mean DPA	se	LCI	UCI	dolny	górny	mean AM	se	LCI	UCI	dolny	górny
r1	1.16667	0.183333	0.0487669	0.11	0.305	0.0733333	0.121667	27.8636	20.1212	3	113	24.8636	85.1364
r2	3.5375	0.035	0.0180143	0.0112	0.0912	0.0238	0.0562	3.31818	1.81766	0.773	9.273	2.54518	5.95482
r3	1.75714	1.73857	0.404122	0.861	2.451	0.877571	0.712429	6638.23	2053.51	3671	12511	2967.23	5872.77
r4	2.1	0.845	0.168184	0.524	1.183	0.321	0.338	3475.91	1717.97	1719	10705	1756.91	7229.09
r5	2.55789	1.51053	0.268707	1.044	2.109	0.466526	0.598474	5853.82	2521.18	2872	15971	2981.82	10117.2
r6	5.9973	0.163514	0.0513552	0.0819	0.2916	0.0816135	0.128087	1372.36	272.019	917	2007	455.364	634.636
r7	3.225	0.0783333	0.0471199	0.0208	0.2617	0.0575333	0.183367	155.046	86.619	54	511.5	101.046	356.454
r8	1.55	0.205	0.138035	0.01	0.205	0.195	0	153.5	45.6962	82.1	270.1	71.4	116.6
r9	1.2	0.0375	0.0296731	0	0.105	0.0375	0.0675	75.3636	40.0313	18.91	203.09	56.4536	127.726
r10	3	0.95	0.280855	0.4667	1.5789	0.4833	0.6289	4820.95	1317.42	2707	8058	2113.95	3237.05
r11	3.875	0.1925	0.0974357	0	0.3225	0.1925	0.13	1061.5	378.177	498	2090	563.5	1028.5
r12	2.9	0.376667	0.152388	363.4	1707.2	0.1117	0.695	679.545	262.553	363.4	1707.2	316.145	1027.65
r13	2.26667	1.47667	0.169545	0.977	1.715	0.499667	0.238333	1193.18	416.363	617	2474	576.182	1280.82
r14	3.41667	0.4975	0.174808	0.2383	0.9758	0.2592	0.4783	1455.86	715.431	552	4128	903.864	2672.14
r15	6.3375	0.11875	0.0350788	0.0588	0.1975	0.05995	0.07875	61	11.4303	41.64	87.18	19.36	26.18
r16	1.98889	0.947778	0.314896	0.4644	1.7689	0.483378	0.821122	2904.86	554.514	1975	4196	929.864	1291.14
r17	2.075	0.244167	0.104961	0.1117	0.61	0.132467	0.365833	725.909	243.752	375.5	1430.7	350.409	704.791
r18	1.08	0.122	0.0450817	0.048	0.228	0.074	0.106	115.818	33.8563	61.5	199	54.3182	83.1818
r19	1.88	0.139	0.0537602	0.064	0.303	0.075	0.164	93.3636	47.0874	32	251.86	61.3636	158.496
r20	1.96429	0.170714	0.0321799	0.1143	0.2414	0.0564143	0.0706857	90.5455	34.5589	41.45	191.93	49.0954	101.385
r21	1.28333	0.00166667	0.0015257	0	0.0033	0.00166667	0.00163333	2.5	1.06985	0.909	5.364	1.591	2.864
r22	0.5	0.00166667	0.00151793	0	0.0033	0.00166667	0.00163333	2.5	1.06985	0.909	5.364	1.591	2.864

## Sheet: AM vs DPB
region	mean DE	mean DPB	se	LCI	UCI	dolny	górny	mean AM	se	LCI	UCI	dolny	górny
r1	1.16667	12.2542	3.98446	5.99	22.4	6.26417	10.1458	27.8636	20.1212	3	113	24.8636	85.1364
r2	3.5375	1.84485	1.30767	0.316	6.214	1.52885	4.36915	3.31818	1.81766	0.773	9.273	2.54518	5.95482
r3	1.75714	3129.43	727.553	1561	4413	1568.43	1283.57	6638.23	2053.51	3671	12511	2967.23	5872.77
r4	2.1	334.568	122	153.1	669.6	181.468	335.032	3475.91	1717.97	1719	10705	1756.91	7229.09
r5	2.55789	965.899	367.096	423.6	1976.1	542.299	1010.2	5853.82	2521.18	2872	15971	2981.82	10117.2
r6	5.9973	92.4243	31.2871	45.12	176.26	47.3043	83.8357	1372.36	272.019	917	2007	455.364	634.636
r7	3.225	9.30667	6.50866	1.55	35.659	7.75667	26.3523	155.046	86.619	54	511.5	101.046	356.454
r8	1.55	46.61	32.0935	1.22	46.61	45.39	0	153.5	45.6962	82.1	270.1	71.4	116.6
r9	1.2	0.75	0.593881	0	2.1	0.75	1.35	75.3636	40.0313	18.91	203.09	56.4536	127.726
r10	3	1332.56	513.394	548	2679	784.56	1346.44	4820.95	1317.42	2707	8058	2113.95	3237.05
r11	3.875	52.2875	26.3498	0	85.46	52.2875	33.1725	1061.5	378.177	498	2090	563.5	1028.5
r12	2.9	47.5433	15.5365	19.6	80.88	27.9433	33.3367	679.545	262.553	363.4	1707.2	316.145	1027.65
r13	2.26667	386.193	220.171	129	1283.8	257.193	897.607	1193.18	416.363	617	2474	576.182	1280.82
r14	3.41667	321.826	167.732	118.7	968.7	203.126	646.874	1455.86	715.431	552	4128	903.864	2672.14
r15	6.3375	57.7512	35.5355	16.22	177.45	41.5312	119.699	61	11.4303	41.64	87.18	19.36	26.18
r16	1.98889	1721.57	659.192	699	3412	1022.57	1690.43	2904.86	554.514	1975	4196	929.864	1291.14
r17	2.075	386.193	222.078	129	1293.5	257.193	907.307	725.909	243.752	375.5	1430.7	350.409	704.791
r18	1.08	137.86	51.0855	54.2	257.6	83.66	119.74	115.818	33.8563	61.5	199	54.3182	83.1818
r19	1.88	103.037	40.5858	44.1	218	58.937	114.963	93.3636	47.0874	32	251.86	61.3636	158.496
r20	1.96429	344.078	76.6396	221.1	530.7	122.978	186.622	90.5455	34.5589	41.45	191.93	49.0954	101.385
r21	1.28333	4.14167	3.78617	0	8.283	4.14167	4.14133	2.5	1.06985	0.909	5.364	1.591	2.864
r22	0.5	4.14167	3.78617	0	8.283	4.14167	4.14133	2.5	1.06985	0.909	5.364	1.591	2.864

## Sheet: S2 Fig.
mean DE	mean AM	se	serie
1.06667	27.8636	20.1212	AM	0.96667
3.4375	3.31818	1.81766	AM	3.3375
1.65714	6638.23	2053.51	AM	1.55714
2	3475.91	1717.97	AM	1.9
2.45789	5853.82	2521.18	AM	2.35789
5.8973	1372.36	272.019	AM	5.7973
3.125	155.046	86.619	AM	3.025
1.45	153.5	45.6962	AM	1.35
1.1	75.3636	40.0313	AM	1
2.9	4820.95	1317.42	AM	2.8
3.775	1061.5	378.177	AM	3.675
2.8	679.545	262.553	AM	2.7
2.16667	1193.18	416.363	AM	2.06667
3.31667	1455.86	715.431	AM	3.21667
6.2375	61	11.4303	AM	6.1375
1.88889	2904.86	554.514	AM	1.78889
1.975	725.909	243.752	AM	1.875
0.98	115.818	33.8563	AM	0.88		blue - Scaup
1.78	93.3636	47.0874	AM	1.68		green - Zebra Mussel
1.86429	90.5455	34.5589	AM	1.76429
1.18333	2.5	1.06985	AM	1.08333		S2 Fig. Numbers of Scaup and biomass of Zebra Mussel plotted agains mean depth at the level of subregion. Symbols denote means,
0.4	2.5	1.06985	AM	0.3		whiskers - 95% confidence intervals. Blue - Scaup numbers, green - Zebra Mussel biomass.
1.26667	12.2542	3.98446	DPB	1.36667
3.6375	1.84485	1.30767	DPB	3.7375
1.85714	3129.43	727.553	DPB	1.95714
2.2	334.568	122	DPB	2.3
2.65789	965.899	367.096	DPB	2.75789
6.1973	92.4243	31.2871	DPB	6.2973
3.325	9.30667	6.50866	DPB	3.425
1.65	46.61	32.0935	DPB	1.75
1.3	0.75	0.593881	DPB	1.4
3.1	1332.56	513.394	DPB	3.2
3.975	52.2875	26.3498	DPB	4.075
3	47.5433	15.5365	DPB	3.1
2.36667	576.408	193.082	DPB	2.46667
3.51667	321.826	167.732	DPB	3.61667
6.4375	57.7512	35.5355	DPB	6.5375
2.08889	1721.57	659.192	DPB	2.18889
2.175	386.193	222.078	DPB	2.275
1.18	137.86	51.0855	DPB	1.28
1.98	103.037	40.5858	DPB	2.08
2.06429	344.078	76.6396	DPB	2.16429
1.38333	4.14167	3.78617	DPB	1.48333
0.6	4.14167	3.78617	DPB	0.7
